# Supplementary material for: DMSO-Induced Unfolding of the Antifungal Disulfide Protein PAF and Its Inactive Variant: A Combined NMR and DSC Study
Source: Int J Mol Sci. 2023 Jan 7;24(2):1208. doi: 10.3390/ijms24021208 (PMC9864379; doi:10.3390/ijms24021208)
Supplement: Supplementary file 1 [file ijms-24-01208-s001.zip]

Archive with 1 entries (1 files):
- ijms-2100032-supplementary.pdf
